# Supplementary material for: Molecular Characterization, Expression, and Regulatory Signal Pathway Analysis of Inflammasome Component Apoptosis-Associated Speck-like Protein Containing a CARD Domain (ASC) in Large Yellow Croaker (Larimichthys crocea)
Source: Int J Mol Sci. 2023 Jan 22;24(3):2175. doi: 10.3390/ijms24032175 (PMC9917028; doi:10.3390/ijms24032175)
Supplement: Supplementary file 1 [file ijms-24-02175-s001.zip]

Archive with 1 entries (1 files):
- ijms-2111304-supplementary.pdf
